# Supplementary material for: Discovery and Activity Evaluation of Novel Dibenzoxazepinone Derivatives as Glycogen Phosphorylase Inhibitors
Source: Molecules. 2025 Dec 16;30(24):4797. doi: 10.3390/molecules30244797 (PMC12735688; doi:10.3390/molecules30244797)
Supplement: Supplementary file 1 [file molecules-30-04797-s001.zip]

Archive with 1 entries (1 files):
- molecules-4014361-supplementary.pdf
